# Supplementary material for: Intracellular RNA and DNA tracking by uridine-rich internal loop tagging with fluorogenic bPNA
Source: Nat Commun. 2023 May 24;14:2987. doi: 10.1038/s41467-023-38579-2 (PMC10209184; doi:10.1038/s41467-023-38579-2)
Supplement: Supplementary file 4 — Source data [file 41467_2023_38579_MOESM4_ESM.xlsx]

## Sheet: Figure 4C controls
	K2M-L-K(TO)-K2M	K2M-L-K(TO)-K2M	K2M-L-K(TO)-K2M	K2M-D-K(TO)-K2M	K2M-D-K(TO)-K2M	K2M-D-K(TO)-K2M	TO-K2M-Ile-K2M	TO-K2M-Ile-K2M	TO-K2M-Ile-K2M	TO-K2M-Ala-K2M	TO-K2M-Ala-K2M	TO-K2M-Ala-K2M	TO-aK2M-aK2M-G	TO-aK2M-aK2M-G	TO-aK2M-aK2M-G	TO-K2M-k2M	TO-K2M-k2M	TO-K2M-k2M	TO-k2M-K2M	TO-k2M-K2M	TO-k2M-K2M
bPNA alone	12	10	14	16	15	18	25	23	26	23	22	21	13	14	12	12	11	13	12	14	11
RNAII	14	18	23	15	16	22	24	27	21	26	31	21	14	12	9	16	14	13	14	10	11

## Sheet: Figure 4D
	K2M-L-K(TO)-K2M	K2M-L-K(TO)-K2M	K2M-L-K(TO)-K2M	K2M-D-K(TO)-K2M	K2M-D-K(TO)-K2M	K2M-D-K(TO)-K2M	TO-K2M-Ile-K2M	TO-K2M-Ile-K2M	TO-K2M-Ile-K2M	TO-K2M-Ala-K2M	TO-K2M-Ala-K2M	TO-K2M-Ala-K2M	TO-aK2M-aK2M-G	TO-aK2M-aK2M-G	TO-aK2M-aK2M-G	TO-K2M-k2M	TO-K2M-k2M	TO-K2M-k2M	TO-k2M-K2M	TO-k2M-K2M	TO-k2M-K2M
RNAI U6	6241	6221	5923	7446	7353	7090	9975	9849	9536	8740	9467	9769	5550	5423	5214	4423	4133	4013	4467	4248	3917
12-U6-12	6601	6713	6121	7088	7125	6632	11107	10980	10594	11001	10698	10056	2350	2218	2330	5653	5121	4889	5709	5378	4931
12-U4-12	7962	7881	7546	11613	11319	11177	15750	15629	14932	14831	15154	15890	1750	1687	1654	6487	6547	6079	6421	6332	6149

## Sheet: Figure 5A
	Relative fluorescence intensity	Relative fluorescence intensity	Relative fluorescence intensity	Relative fluorescence intensity	Relative fluorescence intensity	Relative fluorescence intensity	Relative fluorescence intensity	Relative fluorescence intensity	Relative fluorescence intensity	Relative fluorescence intensity
U4 tRNA	9.55645	8.18742	11.0549	8.79603	8.1703	10.9115	7.79382	9.08474	11.517	9.03561
NEG tRNA	1.99736	1.36844	0.484483	0.640475	0.843513	1.14312	0.770056	0.546385	1.46666	0.739518
untreated	0.353252	0.556289	0.741994	0.464675	1.0383	0.603334	0.953285	0.434962	0.528227	0.896335

## Sheet: Supplementary Figure5
	Relative fluorescence intensity	Relative fluorescence intensity	Relative fluorescence intensity	Relative fluorescence intensity	Relative fluorescence intensity	Relative fluorescence intensity	Relative fluorescence intensity	Relative fluorescence intensity	Relative fluorescence intensity	Relative fluorescence intensity
U4 tRNA	1.65	1.44	1.03	0.85	0.77	1.23	0.85	0.75	0.8	0.96
NEG tRNA	1.66	1.35	0.54	0.6	1.09	1.19	0.73	0.58	1.36	0.83
no treatment	1.4	1.2	0.55	0.87	0.78	1.21	0.85	0.55	1.32	0.77
